# Supplementary material for: An EBNA1-YAP signaling axis drives immune escape through CD276 in EBV-associated gastric cancer
Source: Cell Death Dis. 2025 Dec 19;17(1):118. doi: 10.1038/s41419-025-08251-2 (PMC12847768; doi:10.1038/s41419-025-08251-2)
Supplement: Supplementary file 3 — Supplementary table 3 [file 41419_2025_8251_MOESM3_ESM.xlsx]

## Sheet: Sheet1
Supplementary Table 3: Oligonucleotide sequences
Experiments	primer name	sequence 5‘ to 3’
ChIP-qPCR	NC_97F	AGGACACAAAAATCCACAGGCA
ChIP-qPCR	NC_97R	ATCGTTAGGACCGCAGTTGT
ChIP-qPCR	BS1_77F	CCACAGCACCTAAAGAGACTCC
ChIP-qPCR	BS1_77R	AACCCCGTATGTGCAACCAA
ChIP-qPCR	BS2_60F	TCCTTCCTGTCCCCTCTTCA
ChIP-qPCR	BS2_60R	CATTCAGCCAACCCTCCATC
ChIP-qPCR	BS3_86F	TTGCAGCTCTTAATTCCTCGC
ChIP-qPCR	BS3_86R	CCCCAGTCTTGGGTTCTTCC
ChIP-qPCR	BS4_62F	CCTCAAGCAATAATCCCGCC
ChIP-qPCR	BS4_62R	ACGGTGACTCATGCCTGTAA
Luciferase reporter assay	BS3_KPN1_280F	CGGGGTACCTCAGGCGCCCACGACACTG
Luciferase reporter assay	BS3_Hind3_280R	CCCAAGCTTCTGGCGGGGAAAACCCTCG
Luciferase reporter assay	BS4_KPN1_292F	CGGGGTACCCATGGGCTCAAGAGATCCTACTGC
Luciferase reporter assay	BS4_Hind3_292R	CCCAAGCTTCTACCAGGCATACAAATCAGCAGGA
CRISPR/Cas9	sgRNA1	TACAAGTTTGGATTGAGAGC
CRISPR/Cas9	sgRNA2	GAAAATACTAGAAATGGGCT
CRISPR/Cas9	sgRNA3	ACAAAGGGTAGCAATCAGCA
CRISPR/Cas9	sgRNA4	AAAGGGTTAACTCGACTGCG
CRISPR/Cas9	sgRNA5	CAAGACTGGGGTTGGACAGC
CRISPR/Cas9	sgRNA6	CATCGACTGGCGGCAGAACA
CRISPR/Cas9	sgRNA7	AATCTTCCTTTCTGCGAGAG
CRISPR/Cas9	sgRNA_NC1	CATTAACAAATCCCCATTAG
CRISPR/Cas9	sgRNA_NC2	TGTAGTAGGAATCACACTAC
genomic DNA-qPCR	BS3_g85F	CCAAGACTGGGGTTGGACAG
genomic DNA-qPCR	BS3_g85R	TTCTGCGAGAGGGGATAGGT
genomic DNA-qPCR	BS4_g74F	TTTTTGGACAGGTGGGGTCT
genomic DNA-qPCR	BS4_g74R	GGCGGGATTATTGCTTGAGG
genomic DNA-qPCR	LP34_g109F	TCCTCCGGAGTTATTCTTGGCA
genomic DNA-qPCR	LP34_g109R	CCCCCCATCTGATCTGTTTCAC
RT-qPCR	CD276_201F	CTGGGAGCACTGTGGTTCTG
RT-qPCR	CD276_201R	GTCCTGGCCCTCAGCAAAG
